# Supplementary material for: Emersion and Terrestrial Locomotion of the Northern Snakehead (Channa argus) on Multiple Substrates
Source: Integr Org Biol. 2019 Oct 25;1(1):obz026. doi: 10.1093/iob/obz026 (PMC7671134; doi:10.1093/iob/obz026)
Supplement: obz026_Supplementary_Data [file obz026_supplementary_data.zip]

Archive with 10 entries (10 files):
- S.Fig1 IOB.jpg
- S.Fig3 IOB.jpg
- Snakehead 1 slow.mp4
- Snakehead 2.mp4
- Snakehead 7 .mp4
- Snakehead3 Slow.mp4
- Snakehead4  Slow.mp4
- Snakehead5 Slow.mp4
- Snakehead6 slow.mp4
- Snakehead8 Slow.mp4
